# Supplementary material for: Bioactive Potential of Olive Mill Waste Obtained from Cultivars Grown in the Island of Malta
Source: Foods. 2024 Apr 10;13(8):1152. doi: 10.3390/foods13081152 (PMC11049450; doi:10.3390/foods13081152)
Supplement: Supplementary file 1 [file foods-13-01152-s001.zip]

Archive with 1 entries (1 files):
- foods-2929639-supplementary.pdf
